# Supplementary material for: Self-supervised machine learning for live cell imagery segmentation
Source: Commun Biol. 2022 Nov 2;5:1162. doi: 10.1038/s42003-022-04117-x (PMC9630527; doi:10.1038/s42003-022-04117-x)
Supplement: Supplementary file 3 — Supplementary Data [file 42003_2022_4117_MOESM3_ESM.zip]

Archive with 30 entries (12 files):
- Fig3/a/
- Fig3/a/data/
- Fig3/a/data/Fig3a_t1.tif
- Fig3/a/data/Fig3a_t2.tif
- Fig3/a/mask/
- Fig3/b/
- Fig3/b/data/
- Fig3/b/data/Fig3b_t1.tif
- Fig3/b/data/Fig3b_t2.tif
- Fig3/b/mask/
- Fig3/c/
- Fig3/c/data/
- Fig3/c/data/Fig3c_t1.tif
- Fig3/c/data/Fig3c_t2.tif
- Fig3/c/mask/
- Fig3/d/
- Fig3/d/data/
- Fig3/d/data/Fig3d_t1.tif
- Fig3/d/data/Fig3d_t2.tif
- Fig3/d/mask/
- Fig3/e/
- Fig3/e/data/
- Fig3/e/data/Fig3e_t1.tif
- Fig3/e/data/Fig3e_t2.tif
- Fig3/e/mask/
- Fig3/f/
- Fig3/f/data/
- Fig3/f/data/Fig3f_t1.tif
- Fig3/f/data/Fig3f_t2.tif
- Fig3/f/mask/
