# Supplementary material for: Self-supervised machine learning for live cell imagery segmentation
Source: Commun Biol. 2022 Nov 2;5:1162. doi: 10.1038/s42003-022-04117-x (PMC9630527; doi:10.1038/s42003-022-04117-x)
Supplement: Supplementary file 4 — Supplementary Software 1 [file 42003_2022_4117_MOESM4_ESM.zip]

Archive with 504 entries (57 files):
- SSL_GUI_Demo_Package/~$I_ReadMe.docx
- SSL_GUI_Demo_Package/Fig3/
- SSL_GUI_Demo_Package/Fig3/a/
- SSL_GUI_Demo_Package/Fig3/a/data/
- SSL_GUI_Demo_Package/Fig3/a/data/Fig3a_t1.tif
- SSL_GUI_Demo_Package/Fig3/a/data/Fig3a_t2.tif
- SSL_GUI_Demo_Package/Fig3/a/mask/
- SSL_GUI_Demo_Package/Fig3/b/
- SSL_GUI_Demo_Package/Fig3/b/data/
- SSL_GUI_Demo_Package/Fig3/b/data/Fig3b_t1.tif
- SSL_GUI_Demo_Package/Fig3/b/data/Fig3b_t2.tif
- SSL_GUI_Demo_Package/Fig3/b/mask/
- SSL_GUI_Demo_Package/Fig3/c/
- SSL_GUI_Demo_Package/Fig3/c/data/
- SSL_GUI_Demo_Package/Fig3/c/data/Fig3c_t1.tif
- SSL_GUI_Demo_Package/Fig3/c/data/Fig3c_t2.tif
- SSL_GUI_Demo_Package/Fig3/c/mask/
- SSL_GUI_Demo_Package/Fig3/d/
- SSL_GUI_Demo_Package/Fig3/d/data/
- SSL_GUI_Demo_Package/Fig3/d/data/Fig3d_t1.tif
- SSL_GUI_Demo_Package/Fig3/d/data/Fig3d_t2.tif
- SSL_GUI_Demo_Package/Fig3/d/mask/
- SSL_GUI_Demo_Package/Fig3/e/
- SSL_GUI_Demo_Package/Fig3/e/data/
- SSL_GUI_Demo_Package/Fig3/e/data/Fig3e_t1.tif
- SSL_GUI_Demo_Package/Fig3/e/data/Fig3e_t2.tif
- SSL_GUI_Demo_Package/Fig3/e/mask/
- SSL_GUI_Demo_Package/Fig3/f/
- SSL_GUI_Demo_Package/Fig3/f/data/
- SSL_GUI_Demo_Package/Fig3/f/data/Fig3f_t1.tif
- SSL_GUI_Demo_Package/Fig3/f/data/Fig3f_t2.tif
- SSL_GUI_Demo_Package/Fig3/f/mask/
- SSL_GUI_Demo_Package/GUI_ReadMe.pdf
- SSL_GUI_Demo_Package/SSL_Linux
- SSL_GUI_Demo_Package/SSL_Mac.app/
- SSL_GUI_Demo_Package/SSL_Mac.app/Contents/
- SSL_GUI_Demo_Package/SSL_Mac.app/Contents/Info.plist
- SSL_GUI_Demo_Package/SSL_Mac.app/Contents/MacOS/
- SSL_GUI_Demo_Package/SSL_Mac.app/Contents/MacOS/applauncher
- SSL_GUI_Demo_Package/SSL_Mac.app/Contents/MacOS/prelaunch
- SSL_GUI_Demo_Package/SSL_Mac.app/Contents/MacOS/SSL_Mac
- SSL_GUI_Demo_Package/SSL_Mac.app/Contents/Resources/
- SSL_GUI_Demo_Package/SSL_Mac.app/Contents/Resources/aa.lproj/
- SSL_GUI_Demo_Package/SSL_Mac.app/Contents/Resources/ab.lproj/
- SSL_GUI_Demo_Package/SSL_Mac.app/Contents/Resources/abr.lproj/
- SSL_GUI_Demo_Package/SSL_Mac.app/Contents/Resources/ace.lproj/
- SSL_GUI_Demo_Package/SSL_Mac.app/Contents/Resources/ach.lproj/
- SSL_GUI_Demo_Package/SSL_Mac.app/Contents/Resources/ady.lproj/
- SSL_GUI_Demo_Package/SSL_Mac.app/Contents/Resources/aeb.lproj/
- SSL_GUI_Demo_Package/SSL_Mac.app/Contents/Resources/af.lproj/
- SSL_GUI_Demo_Package/SSL_Mac.app/Contents/Resources/ak.lproj/
- SSL_GUI_Demo_Package/SSL_Mac.app/Contents/Resources/aln.lproj/
- SSL_GUI_Demo_Package/SSL_Mac.app/Contents/Resources/am.lproj/
- SSL_GUI_Demo_Package/SSL_Mac.app/Contents/Resources/an.lproj/
- SSL_GUI_Demo_Package/SSL_Mac.app/Contents/Resources/ar.lproj/
- SSL_GUI_Demo_Package/SSL_Mac.app/Contents/Resources/arn.lproj/
- SSL_GUI_Demo_Package/SSL_Mac.app/Contents/Resources/arq.lproj/
- SSL_GUI_Demo_Package/SSL_Mac.app/Contents/Resources/ary.lproj/
- SSL_GUI_Demo_Package/SSL_Mac.app/Contents/Resources/arz.lproj/
- SSL_GUI_Demo_Package/SSL_Mac.app/Contents/Resources/as.lproj/
- SSL_GUI_Demo_Package/SSL_Mac.app/Contents/Resources/ast.lproj/
- SSL_GUI_Demo_Package/SSL_Mac.app/Contents/Resources/av.lproj/
- SSL_GUI_Demo_Package/SSL_Mac.app/Contents/Resources/awa.lproj/
- SSL_GUI_Demo_Package/SSL_Mac.app/Contents/Resources/ay.lproj/
- SSL_GUI_Demo_Package/SSL_Mac.app/Contents/Resources/az.lproj/
- SSL_GUI_Demo_Package/SSL_Mac.app/Contents/Resources/ba.lproj/
- SSL_GUI_Demo_Package/SSL_Mac.app/Contents/Resources/bal.lproj/
- SSL_GUI_Demo_Package/SSL_Mac.app/Contents/Resources/ban.lproj/
- SSL_GUI_Demo_Package/SSL_Mac.app/Contents/Resources/bar.lproj/
- SSL_GUI_Demo_Package/SSL_Mac.app/Contents/Resources/Base.lproj/
- SSL_GUI_Demo_Package/SSL_Mac.app/Contents/Resources/Base.lproj/About.nib
- SSL_GUI_Demo_Package/SSL_Mac.app/Contents/Resources/Base.lproj/MainMenu.nib
- SSL_GUI_Demo_Package/SSL_Mac.app/Contents/Resources/Base.lproj/MWOpenAccessoryView.nib
- SSL_GUI_Demo_Package/SSL_Mac.app/Contents/Resources/Base.lproj/MWSaveAccessoryView.nib
- SSL_GUI_Demo_Package/SSL_Mac.app/Contents/Resources/bbc.lproj/
- SSL_GUI_Demo_Package/SSL_Mac.app/Contents/Resources/bci.lproj/
- SSL_GUI_Demo_Package/SSL_Mac.app/Contents/Resources/be.lproj/
- SSL_GUI_Demo_Package/SSL_Mac.app/Contents/Resources/bej.lproj/
- SSL_GUI_Demo_Package/SSL_Mac.app/Contents/Resources/bem.lproj/
- SSL_GUI_Demo_Package/SSL_Mac.app/Contents/Resources/ber.lproj/
- SSL_GUI_Demo_Package/SSL_Mac.app/Contents/Resources/bew.lproj/
- SSL_GUI_Demo_Package/SSL_Mac.app/Contents/Resources/bg.lproj/
- SSL_GUI_Demo_Package/SSL_Mac.app/Contents/Resources/bgc.lproj/
- SSL_GUI_Demo_Package/SSL_Mac.app/Contents/Resources/bgn.lproj/
- SSL_GUI_Demo_Package/SSL_Mac.app/Contents/Resources/bhb.lproj/
- SSL_GUI_Demo_Package/SSL_Mac.app/Contents/Resources/bhi.lproj/
- SSL_GUI_Demo_Package/SSL_Mac.app/Contents/Resources/bhk.lproj/
- SSL_GUI_Demo_Package/SSL_Mac.app/Contents/Resources/bho.lproj/
- SSL_GUI_Demo_Package/SSL_Mac.app/Contents/Resources/bi.lproj/
- SSL_GUI_Demo_Package/SSL_Mac.app/Contents/Resources/bik.lproj/
- SSL_GUI_Demo_Package/SSL_Mac.app/Contents/Resources/bin.lproj/
- SSL_GUI_Demo_Package/SSL_Mac.app/Contents/Resources/bjj.lproj/
- SSL_GUI_Demo_Package/SSL_Mac.app/Contents/Resources/bjn.lproj/
- SSL_GUI_Demo_Package/SSL_Mac.app/Contents/Resources/bjt.lproj/
- SSL_GUI_Demo_Package/SSL_Mac.app/Contents/Resources/bm.lproj/
- SSL_GUI_Demo_Package/SSL_Mac.app/Contents/Resources/bn.lproj/
- SSL_GUI_Demo_Package/SSL_Mac.app/Contents/Resources/bo.lproj/
- SSL_GUI_Demo_Package/SSL_Mac.app/Contents/Resources/bqi.lproj/
- SSL_GUI_Demo_Package/SSL_Mac.app/Contents/Resources/br.lproj/
- SSL_GUI_Demo_Package/SSL_Mac.app/Contents/Resources/brh.lproj/
- SSL_GUI_Demo_Package/SSL_Mac.app/Contents/Resources/brx.lproj/
- SSL_GUI_Demo_Package/SSL_Mac.app/Contents/Resources/bs.lproj/
- SSL_GUI_Demo_Package/SSL_Mac.app/Contents/Resources/bsc.lproj/
- SSL_GUI_Demo_Package/SSL_Mac.app/Contents/Resources/buc.lproj/
- SSL_GUI_Demo_Package/SSL_Mac.app/Contents/Resources/bug.lproj/
- SSL_GUI_Demo_Package/SSL_Mac.app/Contents/Resources/bum.lproj/
- SSL_GUI_Demo_Package/SSL_Mac.app/Contents/Resources/byn.lproj/
- SSL_GUI_Demo_Package/SSL_Mac.app/Contents/Resources/ca.lproj/
- SSL_GUI_Demo_Package/SSL_Mac.app/Contents/Resources/ce.lproj/
- SSL_GUI_Demo_Package/SSL_Mac.app/Contents/Resources/ceb.lproj/
- SSL_GUI_Demo_Package/SSL_Mac.app/Contents/Resources/cgg.lproj/
- SSL_GUI_Demo_Package/SSL_Mac.app/Contents/Resources/ch.lproj/
- SSL_GUI_Demo_Package/SSL_Mac.app/Contents/Resources/chk.lproj/
- SSL_GUI_Demo_Package/SSL_Mac.app/Contents/Resources/chr.lproj/
- SSL_GUI_Demo_Package/SSL_Mac.app/Contents/Resources/ckb.lproj/
- SSL_GUI_Demo_Package/SSL_Mac.app/Contents/Resources/co.lproj/
- SSL_GUI_Demo_Package/SSL_Mac.app/Contents/Resources/crh.lproj/
- SSL_GUI_Demo_Package/SSL_Mac.app/Contents/Resources/crs.lproj/
- SSL_GUI_Demo_Package/SSL_Mac.app/Contents/Resources/cs.lproj/
- SSL_GUI_Demo_Package/SSL_Mac.app/Contents/Resources/csb.lproj/
- SSL_GUI_Demo_Package/SSL_Mac.app/Contents/Resources/cv.lproj/
- SSL_GUI_Demo_Package/SSL_Mac.app/Contents/Resources/cy.lproj/
- SSL_GUI_Demo_Package/SSL_Mac.app/Contents/Resources/da.lproj/
- SSL_GUI_Demo_Package/SSL_Mac.app/Contents/Resources/dcc.lproj/
- SSL_GUI_Demo_Package/SSL_Mac.app/Contents/Resources/de.lproj/
- SSL_GUI_Demo_Package/SSL_Mac.app/Contents/Resources/dje.lproj/
- SSL_GUI_Demo_Package/SSL_Mac.app/Contents/Resources/doi.lproj/
- SSL_GUI_Demo_Package/SSL_Mac.app/Contents/Resources/dsb.lproj/
- SSL_GUI_Demo_Package/SSL_Mac.app/Contents/Resources/dv.lproj/
- SSL_GUI_Demo_Package/SSL_Mac.app/Contents/Resources/dyo.lproj/
- SSL_GUI_Demo_Package/SSL_Mac.app/Contents/Resources/dyu.lproj/
- SSL_GUI_Demo_Package/SSL_Mac.app/Contents/Resources/dz.lproj/
- SSL_GUI_Demo_Package/SSL_Mac.app/Contents/Resources/ee.lproj/
- SSL_GUI_Demo_Package/SSL_Mac.app/Contents/Resources/efi.lproj/
- SSL_GUI_Demo_Package/SSL_Mac.app/Contents/Resources/el.lproj/
- SSL_GUI_Demo_Package/SSL_Mac.app/Contents/Resources/en.lproj/
- SSL_GUI_Demo_Package/SSL_Mac.app/Contents/Resources/es.lproj/
- SSL_GUI_Demo_Package/SSL_Mac.app/Contents/Resources/et.lproj/
- SSL_GUI_Demo_Package/SSL_Mac.app/Contents/Resources/eu.lproj/
- SSL_GUI_Demo_Package/SSL_Mac.app/Contents/Resources/fa.lproj/
- SSL_GUI_Demo_Package/SSL_Mac.app/Contents/Resources/fan.lproj/
- SSL_GUI_Demo_Package/SSL_Mac.app/Contents/Resources/ff.lproj/
- SSL_GUI_Demo_Package/SSL_Mac.app/Contents/Resources/ffm.lproj/
- SSL_GUI_Demo_Package/SSL_Mac.app/Contents/Resources/fi.lproj/
- SSL_GUI_Demo_Package/SSL_Mac.app/Contents/Resources/fil.lproj/
- SSL_GUI_Demo_Package/SSL_Mac.app/Contents/Resources/fj.lproj/
- SSL_GUI_Demo_Package/SSL_Mac.app/Contents/Resources/fo.lproj/
- SSL_GUI_Demo_Package/SSL_Mac.app/Contents/Resources/fon.lproj/
- SSL_GUI_Demo_Package/SSL_Mac.app/Contents/Resources/fr.lproj/
- SSL_GUI_Demo_Package/SSL_Mac.app/Contents/Resources/fud.lproj/
- SSL_GUI_Demo_Package/SSL_Mac.app/Contents/Resources/fuq.lproj/
- SSL_GUI_Demo_Package/SSL_Mac.app/Contents/Resources/fur.lproj/
- SSL_GUI_Demo_Package/SSL_Mac.app/Contents/Resources/fuv.lproj/
- SSL_GUI_Demo_Package/SSL_Mac.app/Contents/Resources/fy.lproj/
- SSL_GUI_Demo_Package/SSL_Mac.app/Contents/Resources/ga.lproj/
- SSL_GUI_Demo_Package/SSL_Mac.app/Contents/Resources/gaa.lproj/
- SSL_GUI_Demo_Package/SSL_Mac.app/Contents/Resources/gan.lproj/
- SSL_GUI_Demo_Package/SSL_Mac.app/Contents/Resources/gbm.lproj/
- SSL_GUI_Demo_Package/SSL_Mac.app/Contents/Resources/gbz.lproj/
- SSL_GUI_Demo_Package/SSL_Mac.app/Contents/Resources/gcr.lproj/
- SSL_GUI_Demo_Package/SSL_Mac.app/Contents/Resources/gd.lproj/
- SSL_GUI_Demo_Package/SSL_Mac.app/Contents/Resources/gez.lproj/
- SSL_GUI_Demo_Package/SSL_Mac.app/Contents/Resources/gil.lproj/
- SSL_GUI_Demo_Package/SSL_Mac.app/Contents/Resources/gl.lproj/
- SSL_GUI_Demo_Package/SSL_Mac.app/Contents/Resources/glk.lproj/
- SSL_GUI_Demo_Package/SSL_Mac.app/Contents/Resources/gn.lproj/
- SSL_GUI_Demo_Package/SSL_Mac.app/Contents/Resources/gom.lproj/
- SSL_GUI_Demo_Package/SSL_Mac.app/Contents/Resources/gon.lproj/
- SSL_GUI_Demo_Package/SSL_Mac.app/Contents/Resources/gor.lproj/
- SSL_GUI_Demo_Package/SSL_Mac.app/Contents/Resources/gsw.lproj/
- SSL_GUI_Demo_Package/SSL_Mac.app/Contents/Resources/gu.lproj/
- SSL_GUI_Demo_Package/SSL_Mac.app/Contents/Resources/guz.lproj/
- SSL_GUI_Demo_Package/SSL_Mac.app/Contents/Resources/gv.lproj/
- SSL_GUI_Demo_Package/SSL_Mac.app/Contents/Resources/ha.lproj/
- SSL_GUI_Demo_Package/SSL_Mac.app/Contents/Resources/hak.lproj/
- SSL_GUI_Demo_Package/SSL_Mac.app/Contents/Resources/haw.lproj/
- SSL_GUI_Demo_Package/SSL_Mac.app/Contents/Resources/haz.lproj/
- SSL_GUI_Demo_Package/SSL_Mac.app/Contents/Resources/he.lproj/
- SSL_GUI_Demo_Package/SSL_Mac.app/Contents/Resources/hi.lproj/
- SSL_GUI_Demo_Package/SSL_Mac.app/Contents/Resources/hif.lproj/
- SSL_GUI_Demo_Package/SSL_Mac.app/Contents/Resources/hil.lproj/
- SSL_GUI_Demo_Package/SSL_Mac.app/Contents/Resources/hne.lproj/
- SSL_GUI_Demo_Package/SSL_Mac.app/Contents/Resources/hno.lproj/
- SSL_GUI_Demo_Package/SSL_Mac.app/Contents/Resources/ho.lproj/
- SSL_GUI_Demo_Package/SSL_Mac.app/Contents/Resources/hoc.lproj/
- SSL_GUI_Demo_Package/SSL_Mac.app/Contents/Resources/hoj.lproj/
- SSL_GUI_Demo_Package/SSL_Mac.app/Contents/Resources/hr.lproj/
- SSL_GUI_Demo_Package/SSL_Mac.app/Contents/Resources/hsb.lproj/
- SSL_GUI_Demo_Package/SSL_Mac.app/Contents/Resources/hsn.lproj/
- SSL_GUI_Demo_Package/SSL_Mac.app/Contents/Resources/ht.lproj/
- SSL_GUI_Demo_Package/SSL_Mac.app/Contents/Resources/hu.lproj/
- SSL_GUI_Demo_Package/SSL_Mac.app/Contents/Resources/hy.lproj/
- SSL_GUI_Demo_Package/SSL_Mac.app/Contents/Resources/ibb.lproj/
- SSL_GUI_Demo_Package/SSL_Mac.app/Contents/Resources/id.lproj/
- SSL_GUI_Demo_Package/SSL_Mac.app/Contents/Resources/ig.lproj/
- SSL_GUI_Demo_Package/SSL_Mac.app/Contents/Resources/ii.lproj/
- SSL_GUI_Demo_Package/SSL_Mac.app/Contents/Resources/ik.lproj/
- SSL_GUI_Demo_Package/SSL_Mac.app/Contents/Resources/ikt.lproj/
- SSL_GUI_Demo_Package/SSL_Mac.app/Contents/Resources/ilo.lproj/
- SSL_GUI_Demo_Package/SSL_Mac.app/Contents/Resources/inh.lproj/
- SSL_GUI_Demo_Package/SSL_Mac.app/Contents/Resources/is.lproj/
- SSL_GUI_Demo_Package/SSL_Mac.app/Contents/Resources/it.lproj/
- SSL_GUI_Demo_Package/SSL_Mac.app/Contents/Resources/iu.lproj/
- SSL_GUI_Demo_Package/SSL_Mac.app/Contents/Resources/ja.lproj/
- SSL_GUI_Demo_Package/SSL_Mac.app/Contents/Resources/jam.lproj/
- SSL_GUI_Demo_Package/SSL_Mac.app/Contents/Resources/jml.lproj/
- SSL_GUI_Demo_Package/SSL_Mac.app/Contents/Resources/jv.lproj/
- SSL_GUI_Demo_Package/SSL_Mac.app/Contents/Resources/ka.lproj/
- SSL_GUI_Demo_Package/SSL_Mac.app/Contents/Resources/kab.lproj/
- SSL_GUI_Demo_Package/SSL_Mac.app/Contents/Resources/kam.lproj/
- SSL_GUI_Demo_Package/SSL_Mac.app/Contents/Resources/kbd.lproj/
- SSL_GUI_Demo_Package/SSL_Mac.app/Contents/Resources/kde.lproj/
- SSL_GUI_Demo_Package/SSL_Mac.app/Contents/Resources/kea.lproj/
- SSL_GUI_Demo_Package/SSL_Mac.app/Contents/Resources/kfy.lproj/
- SSL_GUI_Demo_Package/SSL_Mac.app/Contents/Resources/kg.lproj/
- SSL_GUI_Demo_Package/SSL_Mac.app/Contents/Resources/kha.lproj/
- SSL_GUI_Demo_Package/SSL_Mac.app/Contents/Resources/khn.lproj/
- SSL_GUI_Demo_Package/SSL_Mac.app/Contents/Resources/ki.lproj/
- SSL_GUI_Demo_Package/SSL_Mac.app/Contents/Resources/kj.lproj/
- SSL_GUI_Demo_Package/SSL_Mac.app/Contents/Resources/kk.lproj/
- SSL_GUI_Demo_Package/SSL_Mac.app/Contents/Resources/kl.lproj/
- SSL_GUI_Demo_Package/SSL_Mac.app/Contents/Resources/kln.lproj/
- SSL_GUI_Demo_Package/SSL_Mac.app/Contents/Resources/km.lproj/
- SSL_GUI_Demo_Package/SSL_Mac.app/Contents/Resources/kmb.lproj/
- SSL_GUI_Demo_Package/SSL_Mac.app/Contents/Resources/kn.lproj/
- SSL_GUI_Demo_Package/SSL_Mac.app/Contents/Resources/knf.lproj/
- SSL_GUI_Demo_Package/SSL_Mac.app/Contents/Resources/ko.lproj/
- SSL_GUI_Demo_Package/SSL_Mac.app/Contents/Resources/koi.lproj/
- SSL_GUI_Demo_Package/SSL_Mac.app/Contents/Resources/kok.lproj/
- SSL_GUI_Demo_Package/SSL_Mac.app/Contents/Resources/kr.lproj/
- SSL_GUI_Demo_Package/SSL_Mac.app/Contents/Resources/krc.lproj/
- SSL_GUI_Demo_Package/SSL_Mac.app/Contents/Resources/kri.lproj/
- SSL_GUI_Demo_Package/SSL_Mac.app/Contents/Resources/kru.lproj/
- SSL_GUI_Demo_Package/SSL_Mac.app/Contents/Resources/ks.lproj/
- SSL_GUI_Demo_Package/SSL_Mac.app/Contents/Resources/ku.lproj/
- SSL_GUI_Demo_Package/SSL_Mac.app/Contents/Resources/kum.lproj/
- SSL_GUI_Demo_Package/SSL_Mac.app/Contents/Resources/kv.lproj/
- SSL_GUI_Demo_Package/SSL_Mac.app/Contents/Resources/kw.lproj/
- SSL_GUI_Demo_Package/SSL_Mac.app/Contents/Resources/kxm.lproj/
- SSL_GUI_Demo_Package/SSL_Mac.app/Contents/Resources/ky.lproj/
- SSL_GUI_Demo_Package/SSL_Mac.app/Contents/Resources/la.lproj/
- SSL_GUI_Demo_Package/SSL_Mac.app/Contents/Resources/lah.lproj/
- SSL_GUI_Demo_Package/SSL_Mac.app/Contents/Resources/laj.lproj/
- SSL_GUI_Demo_Package/SSL_Mac.app/Contents/Resources/lb.lproj/
- SSL_GUI_Demo_Package/SSL_Mac.app/Contents/Resources/lbe.lproj/
- SSL_GUI_Demo_Package/SSL_Mac.app/Contents/Resources/lez.lproj/
- SSL_GUI_Demo_Package/SSL_Mac.app/Contents/Resources/lg.lproj/
- SSL_GUI_Demo_Package/SSL_Mac.app/Contents/Resources/li.lproj/
- SSL_GUI_Demo_Package/SSL_Mac.app/Contents/Resources/ljp.lproj/
- SSL_GUI_Demo_Package/SSL_Mac.app/Contents/Resources/lmn.lproj/
- SSL_GUI_Demo_Package/SSL_Mac.app/Contents/Resources/ln.lproj/
- SSL_GUI_Demo_Package/SSL_Mac.app/Contents/Resources/lo.lproj/
- SSL_GUI_Demo_Package/SSL_Mac.app/Contents/Resources/lrc.lproj/
- SSL_GUI_Demo_Package/SSL_Mac.app/Contents/Resources/lt.lproj/
- SSL_GUI_Demo_Package/SSL_Mac.app/Contents/Resources/lu.lproj/
- SSL_GUI_Demo_Package/SSL_Mac.app/Contents/Resources/lua.lproj/
- SSL_GUI_Demo_Package/SSL_Mac.app/Contents/Resources/luo.lproj/
- SSL_GUI_Demo_Package/SSL_Mac.app/Contents/Resources/luy.lproj/
- SSL_GUI_Demo_Package/SSL_Mac.app/Contents/Resources/luz.lproj/
- SSL_GUI_Demo_Package/SSL_Mac.app/Contents/Resources/lv.lproj/
- SSL_GUI_Demo_Package/SSL_Mac.app/Contents/Resources/mad.lproj/
- SSL_GUI_Demo_Package/SSL_Mac.app/Contents/Resources/mag.lproj/
- SSL_GUI_Demo_Package/SSL_Mac.app/Contents/Resources/mai.lproj/
- SSL_GUI_Demo_Package/SSL_Mac.app/Contents/Resources/mak.lproj/
- SSL_GUI_Demo_Package/SSL_Mac.app/Contents/Resources/man.lproj/
- SSL_GUI_Demo_Package/SSL_Mac.app/Contents/Resources/mdf.lproj/
- SSL_GUI_Demo_Package/SSL_Mac.app/Contents/Resources/mdh.lproj/
- SSL_GUI_Demo_Package/SSL_Mac.app/Contents/Resources/membrane.icns
- SSL_GUI_Demo_Package/SSL_Mac.app/Contents/Resources/men.lproj/
- SSL_GUI_Demo_Package/SSL_Mac.app/Contents/Resources/mer.lproj/
- SSL_GUI_Demo_Package/SSL_Mac.app/Contents/Resources/mey.lproj/
- SSL_GUI_Demo_Package/SSL_Mac.app/Contents/Resources/mfa.lproj/
- SSL_GUI_Demo_Package/SSL_Mac.app/Contents/Resources/mfe.lproj/
- SSL_GUI_Demo_Package/SSL_Mac.app/Contents/Resources/mfv.lproj/
- SSL_GUI_Demo_Package/SSL_Mac.app/Contents/Resources/mg.lproj/
- SSL_GUI_Demo_Package/SSL_Mac.app/Contents/Resources/mgh.lproj/
- SSL_GUI_Demo_Package/SSL_Mac.app/Contents/Resources/mh.lproj/
- SSL_GUI_Demo_Package/SSL_Mac.app/Contents/Resources/mi.lproj/
- SSL_GUI_Demo_Package/SSL_Mac.app/Contents/Resources/min.lproj/
- SSL_GUI_Demo_Package/SSL_Mac.app/Contents/Resources/mk.lproj/
- SSL_GUI_Demo_Package/SSL_Mac.app/Contents/Resources/ml.lproj/
- SSL_GUI_Demo_Package/SSL_Mac.app/Contents/Resources/mn.lproj/
- SSL_GUI_Demo_Package/SSL_Mac.app/Contents/Resources/mni.lproj/
- SSL_GUI_Demo_Package/SSL_Mac.app/Contents/Resources/moh.lproj/
- SSL_GUI_Demo_Package/SSL_Mac.app/Contents/Resources/mos.lproj/
- SSL_GUI_Demo_Package/SSL_Mac.app/Contents/Resources/mr.lproj/
- SSL_GUI_Demo_Package/SSL_Mac.app/Contents/Resources/ms.lproj/
- SSL_GUI_Demo_Package/SSL_Mac.app/Contents/Resources/mt.lproj/
- SSL_GUI_Demo_Package/SSL_Mac.app/Contents/Resources/mtr.lproj/
- SSL_GUI_Demo_Package/SSL_Mac.app/Contents/Resources/mwr.lproj/
- SSL_GUI_Demo_Package/SSL_Mac.app/Contents/Resources/my.lproj/
- SSL_GUI_Demo_Package/SSL_Mac.app/Contents/Resources/myv.lproj/
- SSL_GUI_Demo_Package/SSL_Mac.app/Contents/Resources/myx.lproj/
- SSL_GUI_Demo_Package/SSL_Mac.app/Contents/Resources/mzn.lproj/
- SSL_GUI_Demo_Package/SSL_Mac.app/Contents/Resources/na.lproj/
- SSL_GUI_Demo_Package/SSL_Mac.app/Contents/Resources/nan.lproj/
- SSL_GUI_Demo_Package/SSL_Mac.app/Contents/Resources/nb.lproj/
- SSL_GUI_Demo_Package/SSL_Mac.app/Contents/Resources/nd.lproj/
- SSL_GUI_Demo_Package/SSL_Mac.app/Contents/Resources/ndc.lproj/
- SSL_GUI_Demo_Package/SSL_Mac.app/Contents/Resources/nds.lproj/
[truncated: 204 more entries]
