# Supplementary material for: Self-supervised machine learning for live cell imagery segmentation
Source: Commun Biol. 2022 Nov 2;5:1162. doi: 10.1038/s42003-022-04117-x (PMC9630527; doi:10.1038/s42003-022-04117-x)
Supplement: Supplementary file 4 — Supplementary Software 1 [file 42003_2022_4117_MOESM4_ESM.zip › SSL_GUI_Demo_Package/SSL_Mac.app/Contents/Resources/SSL_Mac_mcr/.matlab/matlab.prf]

#MATLAB Preferences
#Fri Jul 08 16:29:05 EDT 2022
RLHiddenB2_WB_2014b_1=I16376
NV_8c859050426440920873=S1659903847901
RLOrderB2_WB_2014b_1=S0:1:
MatlabExitConfirm=Bfalse
DeploytoollastOpenFile=S
EditorMRU1=S/Users/joe/Documents/MATLAB/OpticalFlowSegmentation.m
CommandWindowClearConfirmation=Btrue
DeploytoolrecentProjects=S/Users/joe/Documents/MATLAB_v2/SSL_Demo_Package_UI_July_2022/untitled1.prj;/Users/joe/Documents/MATLAB/untitled1.prj
RLWidthB2_WB_2014b_1_1=I130
RLWidthB2_WB_2014b_1_0=I130
RLPrevInitB2_WB_2014b_1=Btrue
