# Supplementary material for: Self-supervised machine learning for live cell imagery segmentation
Source: Commun Biol. 2022 Nov 2;5:1162. doi: 10.1038/s42003-022-04117-x (PMC9630527; doi:10.1038/s42003-022-04117-x)
Supplement: Supplementary file 4 — Supplementary Software 1 [file 42003_2022_4117_MOESM4_ESM.zip › SSL_GUI_Demo_Package/SSL_Mac.app/Contents/Resources/SSL_Mac_mcr/toolbox/compiler/Contents.m]

% MATLAB Compiler
% Version 8.4 (R2022a) 13-Nov-2021
