# Supplementary material for: Self-supervised machine learning for live cell imagery segmentation
Source: Commun Biol. 2022 Nov 2;5:1162. doi: 10.1038/s42003-022-04117-x (PMC9630527; doi:10.1038/s42003-022-04117-x)
Supplement: Supplementary file 5 — Supplementary Software 2 [file 42003_2022_4117_MOESM5_ESM.zip]

Archive with 58 entries (35 files):
- SSL_Matlab_Demo_Package/Bayes_S_G_trainClassifier.m
- SSL_Matlab_Demo_Package/Bayes_S_trainClassifier.m
- SSL_Matlab_Demo_Package/Fig3/
- SSL_Matlab_Demo_Package/Fig3/a/
- SSL_Matlab_Demo_Package/Fig3/a/data/
- SSL_Matlab_Demo_Package/Fig3/a/data/Fig3a_t1.tif
- SSL_Matlab_Demo_Package/Fig3/a/data/Fig3a_t2.tif
- SSL_Matlab_Demo_Package/Fig3/a/mask/
- SSL_Matlab_Demo_Package/Fig3/b/
- SSL_Matlab_Demo_Package/Fig3/b/data/
- SSL_Matlab_Demo_Package/Fig3/b/data/Fig3b_t1.tif
- SSL_Matlab_Demo_Package/Fig3/b/data/Fig3b_t2.tif
- SSL_Matlab_Demo_Package/Fig3/b/mask/
- SSL_Matlab_Demo_Package/Fig3/c/
- SSL_Matlab_Demo_Package/Fig3/c/data/
- SSL_Matlab_Demo_Package/Fig3/c/data/Fig3c_t1.tif
- SSL_Matlab_Demo_Package/Fig3/c/data/Fig3c_t2.tif
- SSL_Matlab_Demo_Package/Fig3/c/mask/
- SSL_Matlab_Demo_Package/Fig3/d/
- SSL_Matlab_Demo_Package/Fig3/d/data/
- SSL_Matlab_Demo_Package/Fig3/d/data/Fig3d_t1.tif
- SSL_Matlab_Demo_Package/Fig3/d/data/Fig3d_t2.tif
- SSL_Matlab_Demo_Package/Fig3/d/mask/
- SSL_Matlab_Demo_Package/Fig3/e/
- SSL_Matlab_Demo_Package/Fig3/e/data/
- SSL_Matlab_Demo_Package/Fig3/e/data/Fig3e_t1.tif
- SSL_Matlab_Demo_Package/Fig3/e/data/Fig3e_t2.tif
- SSL_Matlab_Demo_Package/Fig3/e/mask/
- SSL_Matlab_Demo_Package/Fig3/f/
- SSL_Matlab_Demo_Package/Fig3/f/data/
- SSL_Matlab_Demo_Package/Fig3/f/data/Fig3f_t1.tif
- SSL_Matlab_Demo_Package/Fig3/f/data/Fig3f_t2.tif
- SSL_Matlab_Demo_Package/Fig3/f/mask/
- SSL_Matlab_Demo_Package/OpticalFlowSegmentation.m
- SSL_Matlab_Demo_Package/ReadDataCube.m
- SSL_Matlab_Demo_Package/ReadMe.pdf
- SSL_Matlab_Demo_Package/SS_Training_Data.m
- SSL_Matlab_Demo_Package/SSL_Demo_NC.m
- SSL_Matlab_Demo_Package/Time_Series_Sample_Imagery/
- SSL_Matlab_Demo_Package/Time_Series_Sample_Imagery/MDA_MB_231_Phase_10X_t001.tif
- SSL_Matlab_Demo_Package/Time_Series_Sample_Imagery/MDA_MB_231_Phase_10X_t002.tif
- SSL_Matlab_Demo_Package/Time_Series_Sample_Imagery/MDA_MB_231_Phase_10X_t003.tif
- SSL_Matlab_Demo_Package/Time_Series_Sample_Imagery/MDA_MB_231_Phase_10X_t004.tif
- SSL_Matlab_Demo_Package/Time_Series_Sample_Imagery/MDA_MB_231_Phase_10X_t005.tif
- SSL_Matlab_Demo_Package/Time_Series_Sample_Imagery/MDA_MB_231_Phase_10X_t006.tif
- SSL_Matlab_Demo_Package/Time_Series_Sample_Imagery/MDA_MB_231_Phase_10X_t007.tif
- SSL_Matlab_Demo_Package/Time_Series_Sample_Imagery/MDA_MB_231_Phase_10X_t008.tif
- SSL_Matlab_Demo_Package/Time_Series_Sample_Imagery/MDA_MB_231_Phase_10X_t009.tif
- SSL_Matlab_Demo_Package/Time_Series_Sample_Imagery/MDA_MB_231_Phase_10X_t010.tif
- SSL_Matlab_Demo_Package/Time_Series_Sample_Imagery/MDA_MB_231_Phase_10X_t011.tif
- SSL_Matlab_Demo_Package/Time_Series_Sample_Imagery/MDA_MB_231_Phase_10X_t012.tif
- SSL_Matlab_Demo_Package/Time_Series_Sample_Imagery/MDA_MB_231_Phase_10X_t013.tif
- SSL_Matlab_Demo_Package/Time_Series_Sample_Imagery/MDA_MB_231_Phase_10X_t014.tif
- SSL_Matlab_Demo_Package/Time_Series_Sample_Imagery/MDA_MB_231_Phase_10X_t015.tif
- SSL_Matlab_Demo_Package/UserData/
- SSL_Matlab_Demo_Package/UserData/data/
- SSL_Matlab_Demo_Package/UserData/mask/
- SSL_Matlab_Demo_Package/UserInput_SSL_Demo_NC.m
